# Supplementary material for: Randomized Controlled Trials to Treat Obesity in Military Populations: A Systematic Review and Meta-Analysis
Source: Nutrients. 2023 Nov 14;15(22):4778. doi: 10.3390/nu15224778 (PMC10674729; doi:10.3390/nu15224778)
Supplement: Supplementary file 1 [file nutrients-15-04778-s001.zip]

Archive with 1 entries (1 files):
- nutrients-2642176-supplementary.pdf
